# Supplementary material for: Antiviral Immunoglobulins of Chicken Egg Yolk for Potential Prevention of SARS-CoV-2 Infection
Source: Viruses. 2022 Sep 26;14(10):2121. doi: 10.3390/v14102121 (PMC9609661; doi:10.3390/v14102121)
Supplement: Supplementary file 1 [file viruses-14-02121-s001.zip]

Archive with 1 entries (1 files):
- viruses-1941623-supplementary.pdf
